# Supplementary material for: Novel compound heterozygous PKHD1 mutations in a Chinese ARPKD pedigree and analysis of genotype-phenotype correlations
Source: Front Med (Lausanne). 2026 Feb 6;13:1741795. doi: 10.3389/fmed.2026.1741795 (PMC12920522; doi:10.3389/fmed.2026.1741795)
Supplement: Supplementary file 1 [file Table_1.xlsx]

## Sheet: Sheet1
Supplementary table 1 A total of 605 PKHD1 mutations with specific variant sites and specific phenotypes.
	Mutation type	Nucleotide	Amino acid change	Phenotype	Reference
1	Missense	c.2T>C	p.Met1Thr	ARPKD	Melchionda (2016) J Hum Genet 61, 811
2		c.1A>G	p.Met1Val	ARPKD	Melchionda (2016) J Hum Genet 61, 811
3		c.50C>T	p.Ala17Val	ARPKD	Rossetti (2003) Kidney Int 64, 391
4		c.56G>A	p.Arg19His	ARPKD	Tavira (2015) Gene 561, 165
5		c.55C>T	p.Arg19Cys	ARPKD	Melchionda (2016) J Hum Genet 61, 811
6		c.107C>T	p.Thr36Met	ARPKD	Ward (2002) Nat Genet 30, 259
7		c.128A>T	p.Asp43Val	ARPKD	Braun (2015) Kidney Int 89, 468
8		c.230G>T	p.Cys77Phe	ARPKD	Fang (2017) Gene 626, 433
9		c.274C>G	p.Arg92Gly	ARPKD	Bergmann (2005) Kidney Int 67, 829
10		c.274C>T	p.Arg92Trp	ARPKD	Gunay-Aygun (2010) Mol Genet Metab 99, 160
11		c.334G>A	p.Gly112Arg	ARPKD	Bergmann (2005) Kidney Int 67, 829
12		c.386T>C	p.Phe129Ser	ARPKD	Bergmann (2005) Kidney Int 67, 829
13		c.406A>G	p.Thr136Ala	ARPKD	Al Alawi (2019) Kidney Int Rep 4, 1751
14		c.410C>G	p.Pro137Arg	ARPKD	Sharp (2005) J Med Genet 42, 336
15		c.409C>T	p.Pro137Ser	ARPKD	Liu (2014) World J Pediatr 10, 271
16		c.428A>G	p.Tyr143Cys	ARPKD	Adeva (2006) Medicine (Baltimore) 85, 1
17		c.652G>A	p.Glu218Lys	ARPKD	Losekoot (2005) Hum Genet 118, 185
18		c.664A>G	p.Ile222Val	ARPKD	Ward (2002) Nat Genet 30, 259
19		c.667G>A	p.Gly223Ser	ARPKD	Bergmann (2003) J Am Soc Nephrol 14, 76
20		c.673C>G	p.Gln225Glu	ARPKD	Denamur (2010) Kidney Int 77, 350
21		c.682A>G	p.Ser228Gly	ARPKD	Shuster (2019) Prenat Diagn 39, 693
22		c.737T>C	p.Ile246Thr	ARPKD	Gunay-Aygun (2010) Mol Genet Metab 99, 160
23		c.754C>T	p.Leu252Phe	ARPKD	Losekoot (2005) Hum Genet 118, 185
24		c.757T>C	p.Phe253Leu	ARPKD	Onuchic (2002) Am J Hum Genet 70, 1305
25		c.763T>A	p.Tyr255Asn	ARPKD	Melchionda (2016) J Hum Genet 61, 811
26		c.764A>G	p.Tyr255Cys	ARPKD	Gunay-Aygun (2010) Mol Genet Metab 99, 160
27		c.769A>C	p.Thr257Pro	ARPKD	Melchionda (2016) J Hum Genet 61, 811
28		c.783A>G	p.Ile261Met	ARPKD	Sharp (2005) J Med Genet 42, 336
29		c.806G>T	p.Gly269Val	ARPKD	Sharp (2005) J Med Genet 42, 336
30		c.808A>C	p.Ser270Arg	ARPKD	Melchionda (2016) J Hum Genet 61, 811
31		c.824C>A	p.Thr275Lys	ARPKD	Tavira (2015) Gene 561, 165
32		c.842G>A	p.Gly281Glu	ARPKD	Bullich (2018) Kidney Int 94, 363
33		c.847T>C	p.Phe283Leu	ARPKD	Hu (2018) Genet Med 20, 1045
34		c.878C>T	p.Ala293Val	ARPKD	Gunay-Aygun (2010) Mol Genet Metab 99, 160
35		c.889T>A	p.Cys297Ser	ARPKD	Xiang (2016) Zhonghua Yi Xue Yi Chuan Xue Za Zhi 33, 662
36		c.920T>C	p.Ile307Thr	ARPKD	Bergmann (2004) Hum Mutat 23, 487
37		c.931A>G	p.Thr311Ala	Caroli disease	Courcet (2015) Am J Med Genet A 167A, 3046
38		c.977G>T	p.Gly326Val	ARPKD	Furu (2003) J Am Soc Nephrol 14, 2004
39		c.979A>G	p.Asn327Asp	ARPKD	Zhang (2012) Chin Med J (Engl) 125, 2482
40		c.983G>A	p.Arg328Gln	ARPKD	Krall (2014) Pediatr Nephrol 29, 223
41		c.982C>G	p.Arg328Gly	ARPKD	Denamur (2010) Kidney Int 77, 350
42		c.1001T>G	p.Val334Gly	ARPKD	Bullich (2018) Kidney Int 94, 363
43		c.1116C>G	p.Phe372Leu	ARPKD	Bergmann (2005) Kidney Int 67, 829
44		c.1123C>T	p.Arg375Trp	ARPKD	Losekoot (2005) Hum Genet 118, 185
45		c.1160A>T	p.Asn387Ile	ARPKD	Denamur (2010) Kidney Int 77, 350
46		c.1180G>A	p.Ala394Thr	ARPKD	Sharp (2005) J Med Genet 42, 336
47		c.1199T>C	p.Leu400Ser	ARPKD	Harris (2008) Rev Med Chil 136, 815
48		c.1342G>C	p.Gly448Arg	ARPKD	Sharp (2005) J Med Genet 42, 336
49		c.1396G>A	p.Gly466Arg	ARPKD	Fujimaru (2018) Clin Genet 94, 125
50		c.1397G>A	p.Gly466Glu	ARPKD	Gunay-Aygun (2010) Mol Genet Metab 99, 160
51		c.1397G>C	p.Gly466Ala	ARPKD	Bergmann (2005) Kidney Int 67, 829
52		c.1409G>A	p.Gly470Asp	ARPKD	Sharp (2005) J Med Genet 42, 336
53		c.1409G>T	p.Gly470Val	ARPKD	Gunay-Aygun (2010) Mol Genet Metab 99, 160
54		c.1418T>G	p.Ile473Ser	ARPKD	Bergmann (2003) J Am Soc Nephrol 14, 76
55		c.1456T>C	p.Tyr486His	ARPKD	Bergmann (2004) Hum Mutat 23, 487
56		c.1487G>C	p.Arg496Pro	ARPKD	Bergmann (2003) J Am Soc Nephrol 14, 76
57		c.1512G>C	p.Gln504His	ARPKD	Bergmann (2005) Kidney Int 67, 829
58		c.1604T>C	p.Ile535Thr	ARPKD	Shuster (2019) Prenat Diagn 39, 693
59		c.1616T>A	p.Ile539Asn	ARPKD	Krall (2014) Pediatr Nephrol 29, 223
60		c.1616T>C	p.Ile539Thr	ARPKD	Gunay-Aygun (2010) Mol Genet Metab 99, 160
61		c.1625T>C	p.Leu542Ser	ARPKD	Bergmann (2005) Kidney Int 67, 829
62		c.1751G>T	p.Gly584Val	ARPKD	Denamur (2010) Kidney Int 77, 350
63		c.1756T>G	p.Phe586Val	ARPKD	Kang (2016) Exp Mol Med 48, e251
64		c.1846G>A	p.Ala616Thr	ARPKD	Bullich (2018) Kidney Int 94, 363
65		c.1877A>G	p.Lys626Arg	ARPKD	Jang (2011) J Obstet Gynaecol Res 37, 1744
66		c.1880T>A	p.Met627Lys	ARPKD	Sharp (2005) J Med Genet 42, 336
67		c.1968G>T	p.Trp656Cys	ARPKD	Bergmann (2003) J Am Soc Nephrol 14, 76
68		c.2027C>G	p.Pro676Arg	ARPKD	Bergmann (2005) Kidney Int 67, 829
69		c.2057A>C	p.His686Pro	ARPKD	Gunay-Aygun (2010) Mol Genet Metab 99, 160
70		c.2107G>A	p.Asp703Asn	ARPKD	Bergmann (2003) J Am Soc Nephrol 14, 76
71		c.2137A>G	p.Thr713Ala	ARPKD	Melchionda (2016) J Hum Genet 61, 811
72		c.2168G>A	p.Arg723His	ARPKD	Melchionda (2016) J Hum Genet 61, 811
73		c.2168G>T	p.Arg723Leu	ARPKD	Eisenberger (2015) PLoS One 10, e0116680
74		c.2167C>T	p.Arg723Cys	ARPKD	Szabó (2018) Pediatr Nephrol 33, 1713
75		c.2171C>G	p.Pro724Arg	ARPKD	Gunay-Aygun (2010) Mol Genet Metab 99, 160
76		c.2180A>G	p.Asn727Ser	ARPKD	Losekoot (2005) Hum Genet 118, 185
77		c.2216C>T	p.Pro739Leu	ARPKD	Rossetti (2003) Kidney Int 64, 391
78		c.2264C>T	p.Pro755Leu	ARPKD	Bergmann (2005) Kidney Int 67, 829
79		c.2269A>C	p.Ile757Leu	ARPKD	Rossetti (2003) Kidney Int 64, 391
80		c.2279G>A	p.Arg760His	ARPKD	Onuchic (2002) Am J Hum Genet 70, 1305
81		c.2414C>T	p.Pro805Leu	ARPKD	Rossetti (2003) Kidney Int 64, 391
82		c.2489A>G	p.Asn830Ser	Caroli disease	Courcet (2015) Am J Med Genet A 167A, 3046
83		c.2507T>C	p.Val836Ala	ARPKD	Hao (2014) PLoS One 9, e92661
84		c.2542T>A	p.Trp848Arg	ARPKD	Denamur (2010) Kidney Int 77, 350
85		c.2593G>T	p.Val865Phe	ARPKD	Bergmann (2005) Kidney Int 67, 829
86		c.2654G>A	p.Gly885Asp	ARPKD	Nicolaou (2016) Kidney Int 89, 476
87		c.2695A>C	p.Thr899Pro	ARPKD	Furu (2003) J Am Soc Nephrol 14, 2004
88		c.2702A>C	p.Asn901Thr	ARPKD	Connaughton (2019) Kidney Int 95, 914
89		c.2747A>C	p.His916Pro	ARPKD	Bergmann (2005) Kidney Int 67, 829
90		c.2777T>C	p.Leu926Pro	ARPKD	Bergmann (2005) Kidney Int 67, 829
91		c.2843T>G	p.Ile948Ser	ARPKD	Bergmann (2005) Kidney Int 67, 829
92		c.2854G>A	p.Gly952Arg	ARPKD	Losekoot (2005) Hum Genet 118, 185
93		c.2873A>T	p.Asp958Val	ARPKD	Fang (2017) Gene 626, 433
94		c.2876C>T	p.Ser959Phe	ARPKD	Wang (2019) Mol Med Rep 20, 5059
95		c.2936C>T	p.Thr979Ile	ARPKD	Losekoot (2005) Hum Genet 118, 185
96		c.2978A>G	p.His993Arg	ARPKD	Abouelhoda (2016) Genet Med 18, 1244
97		c.2990T>A	p.Met997Lys	ARPKD	Bergmann (2003) J Am Soc Nephrol 14, 76
98		c.3089C>A	p.Ala1030Glu	ARPKD	Bergmann (2003) J Am Soc Nephrol 14, 76
99		c.3089C>T	p.Ala1030Val	ARPKD	Bergmann (2005) Kidney Int 67, 829
100		c.3157G>C	p.Gly1053Arg	ARPKD	Krall (2014) Pediatr Nephrol 29, 223
101		c.3364G>A	p.Gly1122Ser	ARPKD	Onuchic (2002) Am J Hum Genet 70, 1305
102		c.3367G>A	p.Gly1123Ser	ARPKD	Bergmann (2003) J Am Soc Nephrol 14, 76
103		c.3370G>A	p.Glu1124Lys	ARPKD	Bergmann (2005) Kidney Int 67, 829
104		c.3383T>C	p.Ile1128Thr	ARPKD	Krall (2014) Pediatr Nephrol 29, 223
105		c.3407A>G	p.Tyr1136Cys	Caroli disease	Mavlikeev (2019) Clin J Gastroenterol 12, 106
106		c.3467C>T	p.Ser1156Leu	ARPKD	Bergmann (2005) Kidney Int 67, 829
107		c.3539G>A	p.Gly1180Glu	ARPKD	Al-Hamed (2016) J Med Genet 53, 338
108		c.3604G>A	p.Glu1202Lys	ARPKD	Melchionda (2016) J Hum Genet 61, 811
109		c.3635C>T	p.Thr1212Ile	ARPKD	Hu (2018) Genet Med 20, 1045
110		c.3686G>C	p.Trp1229Ser	ARPKD	Melchionda (2016) J Hum Genet 61, 811
111		c.3710G>A	p.Cys1237Tyr	ARPKD	Bergmann (2005) Kidney Int 67, 829
112		c.3747T>G	p.Cys1249Trp	ARPKD	Ward (2002) Nat Genet 30, 259
113		c.3812T>A	p.Val1271Asp	ARPKD	Denamur (2010) Kidney Int 77, 350
114		c.3860T>G	p.Val1287Gly	ARPKD	Wu (2019) Zhonghua Yi Xue Yi Chuan Xue Za Zhi 36, 1153
115		c.3899C>A	p.Thr1300Lys	ARPKD	Denamur (2010) Kidney Int 77, 350
116		c.4039G>A	p.Val1347Met	ARPKD	Sharp (2005) J Med Genet 42, 336
117		c.4105C>T	p.Arg1369Cys	Caroli disease	Mavlikeev (2019) Clin J Gastroenterol 12, 106
118		c.4139T>C	p.Val1380Ala	ARPKD	Sharp (2005) J Med Genet 42, 336
119		c.4165C>A	p.Pro1389Thr	ARPKD	Rossetti (2003) Kidney Int 64, 391
120		c.4199C>T	p.Ser1400Leu	ARPKD	Melchionda (2016) J Hum Genet 61, 811
121		c.4205G>T	p.Cys1402Phe	ARPKD	Bergmann (2005) Kidney Int 67, 829
122		c.4220T>G	p.Leu1407Arg	ARPKD	Ward (2002) Nat Genet 30, 259
123		c.4274T>G	p.Leu1425Arg	ARPKD	Liu (2014) World J Pediatr 10, 271
124		c.4291T>A	p.Cys1431Ser	ARPKD	Bergmann (2005) Kidney Int 67, 829
125		c.4292G>A	p.Cys1431Tyr	ARPKD	Krall (2014) Pediatr Nephrol 29, 223
126		c.4328G>A	p.Cys1443Tyr	ARPKD	Szabó (2018) Pediatr Nephrol 33, 1713
127		c.4343A>G	p.Glu1448Gly	ARPKD	Melchionda (2016) J Hum Genet 61, 811
128		c.4415G>A	p.Cys1472Tyr	ARPKD	Bergmann (2004) Hum Mutat 23, 487
129		c.4457C>T	p.Pro1486Leu	ARPKD	Bergmann (2003) J Am Soc Nephrol 14, 76
130		c.4718C>G	p.Pro1573Arg	Autism spectrum disorder ?	Iossifov (2014) Nature 515, 216
131		c.4751G>T	p.Ser1584Ile	ARPKD	Furu (2003) J Am Soc Nephrol 14, 2004
132		c.4832A>C	p.Gln1611Pro	ARPKD	Shuster (2019) Prenat Diagn 39, 693
133		c.4838G>A	p.Cys1613Tyr	ARPKD	Losekoot (2005) Hum Genet 118, 185
134		c.4870C>T	p.Arg1624Trp	ARPKD	Onuchic (2002) Am J Hum Genet 70, 1305
135		c.4882C>G	p.Pro1628Ala	ARPKD	Michel-Calemard (2009) Clin Genet 75, 203
136		c.4955A>G	p.Tyr1652Cys	ARPKD	Losekoot (2005) Hum Genet 118, 185
137		c.4991C>T	p.Ser1664Phe	ARPKD	Ward (2002) Nat Genet 30, 259
138		c.5060T>C	p.Ile1687Thr	ARPKD	Bergmann (2005) Kidney Int 67, 829
139		c.5068T>C	p.Ser1690Pro	ARPKD	Melchionda (2016) J Hum Genet 61, 811
140		c.5075G>A	p.Cys1692Tyr	ARPKD	Michel-Calemard (2009) Clin Genet 75, 203
141		c.5086T>G	p.Ser1696Ala	ARPKD	Nair (2018) Mol Genet Genomic Med 6, 1041
142		c.5125C>T	p.Leu1709Phe	ARPKD	Furu (2003) J Am Soc Nephrol 14, 2004
143		c.5129C>T	p.Pro1710Leu	ARPKD	Melchionda (2016) J Hum Genet 61, 811
144		c.5134G>A	p.Gly1712Arg	ARPKD	Gunay-Aygun (2010) Mol Genet Metab 99, 160
145		c.5221G>A	p.Val1741Met	ARPKD	Ward (2002) Nat Genet 30, 259
146		c.5231A>G	p.Asn1744Ser	ARPKD	Sun (2018) Sci Rep 8, 11646
147		c.5230A>C	p.Asn1744His	ARPKD	Bergmann (2005) Kidney Int 67, 829
148		c.5236G>A	p.Gly1746Ser	ARPKD	Sharp (2005) J Med Genet 42, 336
149		c.5236G>C	p.Gly1746Arg	ARPKD	Bergmann (2005) Kidney Int 67, 829
150		c.5273C>G	p.Ala1758Gly	ARPKD	Melchionda (2016) J Hum Genet 61, 811
151		c.5336A>G	p.Asn1779Ser	ARPKD	Melchionda (2016) J Hum Genet 61, 811
152		c.5342C>T	p.Thr1781Ile	ARPKD	Furu (2003) J Am Soc Nephrol 14, 2004
153		c.5341A>T	p.Thr1781Ser	ARPKD	Melchionda (2016) J Hum Genet 61, 811
154		c.5353T>C	p.Phe1785Leu	ARPKD	Bergmann (2005) Kidney Int 67, 829
155		c.5360G>T	p.Cys1787Phe	ARPKD	Bergmann (2005) Kidney Int 67, 829
156		c.5365G>C	p.Val1789Leu	ARPKD	Furu (2003) J Am Soc Nephrol 14, 2004
157		c.5372C>T	p.Pro1791Leu	ARPKD	Denamur (2010) Kidney Int 77, 350
158		c.5387T>C	p.Leu1796Ser	ARPKD	Sharp (2005) J Med Genet 42, 336
159		c.5410C>T	p.Arg1804Cys	ARPKD	Sharp (2005) J Med Genet 42, 336
160		c.5426G>A	p.Cys1809Tyr	ARPKD	Shaheen (2016) Genome Biol 17, 242
161		c.5447A>G	p.Tyr1816Cys	ARPKD	Denamur (2010) Kidney Int 77, 350
162		c.5450T>G	p.Val1817Gly	ARPKD	Gunay-Aygun (2010) Mol Genet Metab 99, 160
163		c.5498C>T	p.Ser1833Leu	ARPKD	Rossetti (2003) Kidney Int 64, 391
164		c.5502G>T	p.Trp1834Cys	ARPKD	Bergmann (2005) Kidney Int 67, 829
165		c.5512T>C	p.Tyr1838His	ARPKD	Wu (2019) Zhonghua Yi Xue Yi Chuan Xue Za Zhi 36, 1153
166		c.5513A>G	p.Tyr1838Cys	ARPKD	Rossetti (2003) Kidney Int 64, 391
167		c.5521G>A	p.Glu1841Lys	ARPKD	Courcet (2015) Am J Med Genet A 167A, 3046
168		c.5585C>T	p.Ser1862Leu	ARPKD	Bergmann (2005) Kidney Int 67, 829
169		c.5600G>A	p.Ser1867Asn	ARPKD	Rossetti (2003) Kidney Int 64, 391
170		c.5599A>G	p.Ser1867Gly	ARPKD	Denamur (2010) Kidney Int 77, 350
171		c.5624T>G	p.Val1875Gly	ARPKD	Gunay-Aygun (2010) Mol Genet Metab 99, 160
172		c.5723T>C	p.Ile1908Thr	ARPKD	Losekoot (2005) Hum Genet 118, 185
173		c.5725C>T	p.Arg1909Trp	ARPKD	Edrees (2016) Gene 591, 214
174		c.5731C>T	p.Arg1911Cys	Autism spectrum disorder ?	Iossifov (2014) Nature 515, 216
175		c.5750A>C	p.Gln1917Pro	ARPKD	Losekoot (2005) Hum Genet 118, 185
176		c.5750A>G	p.Gln1917Arg	ARPKD	Ward (2002) Nat Genet 30, 259
177		c.5768A>T	p.Gln1923Leu	ARPKD	Bergmann (2005) Kidney Int 67, 829
178		c.5772C>A	p.Phe1924Leu	ARPKD	Wang (2019) Mol Med Rep 20, 5059
179		c.5783G>T	p.Trp1928Leu	ARPKD	Gunay-Aygun (2010) Mol Genet Metab 99, 160
180		c.5785T>C	p.Ser1929Pro	ARPKD	Melchionda (2016) J Hum Genet 61, 811
181		c.5818C>T	p.Pro1940Ser	ARPKD	Melchionda (2016) J Hum Genet 61, 811
182		c.5825A>G	p.Asp1942Gly	ARPKD	Rossetti (2003) Kidney Int 64, 391
183		c.5830G>A	p.Asp1944Asn	ARPKD	Schueler (2016) J Med Genet 53, 208
184		c.5878A>G	p.Thr1960Ala	ARPKD	Bergmann (2005) Kidney Int 67, 829
185		c.5903T>G	p.Ile1968Ser	ARPKD	Bullich (2018) Kidney Int 94, 363
186		c.5912G>A	p.Gly1971Asp	ARPKD	Furu (2003) J Am Soc Nephrol 14, 2004
187		c.5935G>A	p.Gly1979Arg	ARPKD	Zhang (2012) Chin Med J (Engl) 125, 2482
188		c.5963T>C	p.Ile1988Thr	ARPKD	Adeva (2006) Medicine (Baltimore) 85, 1
189		c.5981G>C	p.Gly1994Ala	ARPKD	Melchionda (2016) J Hum Genet 61, 811
190		c.5984A>G	p.Glu1995Gly	ARPKD	Ward (2002) Nat Genet 30, 259
191		c.5993T>C	p.Ile1998Thr	ARPKD	Bergmann (2003) J Am Soc Nephrol 14, 76
192		c.6020G>T	p.Gly2007Val	ARPKD	Krall (2014) Pediatr Nephrol 29, 223
193		c.6025G>A	p.Ala2009Thr	ARPKD	Gunay-Aygun (2010) Mol Genet Metab 99, 160
194		c.6046A>T	p.Ser2016Cys	ARPKD	Bergmann (2005) Kidney Int 67, 829
195		c.6074A>G	p.Tyr2025Cys	ARPKD	Krall (2014) Pediatr Nephrol 29, 223
196		c.6094G>C	p.Val2032Leu	ARPKD	Furu (2003) J Am Soc Nephrol 14, 2004
197		c.6097A>G	p.Arg2033Gly	ARPKD	Adeva (2006) Medicine (Baltimore) 85, 1
198		c.6116T>C	p.Leu2039Pro	ARPKD	Krall (2014) Pediatr Nephrol 29, 223
199		c.6121G>A	p.Gly2041Ser	ARPKD	Melchionda (2016) J Hum Genet 61, 811
200		c.6239G>A	p.Ser2080Asn	ARPKD	Bergmann (2005) Kidney Int 67, 829
201		c.6317T>G	p.Leu2106Arg	ARPKD	Gunay-Aygun (2010) Mol Genet Metab 99, 160
202		c.6401T>C	p.Leu2134Pro	ARPKD	Bergmann (2003) J Am Soc Nephrol 14, 76
203		c.6408C>A	p.Ser2136Arg	ARPKD	Liang (2019) Clin Chim Acta 501, 207
204		c.6418A>C	p.Thr2140Pro	ARPKD	Bergmann (2005) Kidney Int 67, 829
205		c.6629G>A	p.Gly2210Glu	ARPKD	Gunay-Aygun (2010) Mol Genet Metab 99, 160
206		c.6652A>T	p.Ser2218Cys	ARPKD	Adeva (2006) Medicine (Baltimore) 85, 1
207		c.6670G>C	p.Gly2224Arg	ARPKD	Gunay-Aygun (2010) Mol Genet Metab 99, 160
208		c.6694C>T	p.Gln2232Term	ARPKD	Krall (2014) Pediatr Nephrol 29, 223
209		c.6704C>G	p.Thr2235Arg	ARPKD	Melchionda (2016) J Hum Genet 61, 811
210		c.6731T>A	p.Leu2244His	ARPKD	Melchionda (2016) J Hum Genet 61, 811
211		c.6854G>A	p.Gly2285Glu	ARPKD	Sharp (2005) J Med Genet 42, 336
212		c.6900C>G	p.Asn2300Lys	ARPKD	Melchionda (2016) J Hum Genet 61, 811
213		c.6907A>T	p.Ile2303Phe	ARPKD	Bergmann (2004) Hum Mutat 23, 487
214		c.6992T>A	p.Ile2331Lys	ARPKD	Ward (2002) Nat Genet 30, 259
215		c.7067C>T	p.Pro2356Leu	ARPKD	Melchionda (2016) J Hum Genet 61, 811
216		c.7108A>G	p.Arg2370Gly	ARPKD	Denamur (2010) Kidney Int 77, 350
217		c.7264T>C	p.Cys2422Arg	ARPKD	Gunay-Aygun (2010) Mol Genet Metab 99, 160
218		c.7264T>G	p.Cys2422Gly	ARPKD	Furu (2003) J Am Soc Nephrol 14, 2004
219		c.7280T>C	p.Ile2427Thr	ARPKD	Bergmann (2005) Kidney Int 67, 829
220		c.7292A>T	p.Glu2431Val	ARPKD	Gunay-Aygun (2010) Mol Genet Metab 99, 160
221		c.7486G>A	p.Gly2496Ser	ARPKD	Shuster (2019) Prenat Diagn 39, 693
222		c.7582G>A	p.Asp2528Asn	ARPKD	Melchionda (2016) J Hum Genet 61, 811
223		c.7675G>C	p.Val2559Leu	ARPKD	Tavira (2015) Gene 561, 165
224		c.7717C>T	p.Arg2573Cys	ARPKD	Gunay-Aygun (2010) Mol Genet Metab 99, 160
225		c.7912T>A	p.Tyr2638Asn	ARPKD	Denamur (2010) Kidney Int 77, 350
226		c.7921A>G	p.Thr2641Ala	ARPKD	Furu (2003) J Am Soc Nephrol 14, 2004
227		c.7942G>A	p.Gly2648Ser	ARPKD	Krall (2014) Pediatr Nephrol 29, 223
228		c.7964A>C	p.His2655Pro	ARPKD	Schueler (2016) J Med Genet 53, 208
229		c.7964A>G	p.His2655Arg	ARPKD	Melchionda (2016) J Hum Genet 61, 811
230		c.7994T>C	p.Leu2665Pro	ARPKD	Cho (2017) Sci Rep 7, 9810
231		c.8012G>C	p.Arg2671Pro	ARPKD	Bullich (2018) Kidney Int 94, 363
232		c.8063G>T	p.Cys2688Phe	ARPKD	Rossetti (2003) Kidney Int 64, 391
233		c.8068T>C	p.Trp2690Arg	ARPKD	Sgro (2004) Ultrasound Obstet Gynecol 23, 73
234		c.8206T>G	p.Trp2736Gly	ARPKD	Denamur (2010) Kidney Int 77, 350
235		c.8225G>T	p.Trp2742Leu	ARPKD	Bullich (2018) Kidney Int 94, 363
236		c.8281G>T	p.Asp2761Tyr	ARPKD	Bergmann (2003) J Am Soc Nephrol 14, 76
237		c.8312T>A	p.Val2771Asp	ARPKD	Losekoot (2005) Hum Genet 118, 185
238		c.8312T>C	p.Val2771Ala	ARPKD	Bergmann (2005) Kidney Int 67, 829
239		c.8315T>C	p.Leu2772Pro	ARPKD	Furu (2003) J Am Soc Nephrol 14, 2004
240		c.8317G>T	p.Val2773Leu	ARPKD	Losekoot (2005) Hum Genet 118, 185
241		c.8348T>C	p.Leu2783Pro	ARPKD	Meng (2017) JAMA Pediatr 171, 173438
242		c.8351A>T	p.Tyr2784Phe	ARPKD	Braun (2015) Kidney Int 89, 468
243		c.8385A>C	p.Arg2795Ser	ARPKD	Bergmann (2005) Kidney Int 67, 829
244		c.8393T>G	p.Val2798Gly	ARPKD	Gunay-Aygun (2010) Mol Genet Metab 99, 160
245		c.8407T>C	p.Cys2803Arg	ARPKD	Gunay-Aygun (2010) Mol Genet Metab 99, 160
246		c.8411T>A	p.Met2804Lys	ARPKD	Gunay-Aygun (2010) Mol Genet Metab 99, 160
247		c.8425G>A	p.Gly2809Arg	ARPKD	Sharp (2005) J Med Genet 42, 336
248		c.8492G>A	p.Arg2831Lys	ARPKD	Bergmann (2005) Kidney Int 67, 829
249		c.8518C>T	p.Arg2840Cys	ARPKD	Sharp (2005) J Med Genet 42, 336
250		c.8521A>G	p.Met2841Val	ARPKD	Sharp (2005) J Med Genet 42, 336
251		c.8546G>C	p.Gly2849Ala	ARPKD	Zlotogora (2018) Genet Med 20, 867
252		c.8552T>C	p.Ile2851Thr	ARPKD	Bergmann (2005) Kidney Int 67, 829
253		c.8581A>G	p.Ser2861Gly	ARPKD	Furu (2003) J Am Soc Nephrol 14, 2004
254		c.8588A>G	p.Tyr2863Cys	ARPKD	Furu (2003) J Am Soc Nephrol 14, 2004
255		c.8606C>A	p.Thr2869Lys	ARPKD	Rossetti (2003) Kidney Int 64, 391
256		c.8710G>A	p.Glu2904Lys	ARPKD	Novel
257		c.8737G>A	p.Val2913Met	ARPKD	Sharp (2005) J Med Genet 42, 336
258		c.8762T>G	p.Val2921Gly	ARPKD	Melchionda (2016) J Hum Genet 61, 811
259		c.8788C>T	p.Arg2930Trp	ARPKD	Sharp (2005) J Med Genet 42, 336
260		c.8792A>C	p.His2931Pro	ARPKD	Obeidova (2015) BMC Med Genet 16, 116
261		c.8864G>A	p.Arg2955Gln	ARPKD	Melchionda (2016) J Hum Genet 61, 811
262		c.8870T>C	p.Ile2957Thr	ARPKD	Ward (2002) Nat Genet 30, 259
263		c.8885A>G	p.Asp2962Gly	ARPKD	Bergmann (2004) Hum Mutat 23, 487
264		c.8893T>C	p.Cys2965Arg	ARPKD	Losekoot (2005) Hum Genet 118, 185
265		c.8899G>T	p.Gly2967Trp	ARPKD	Bergmann (2005) Kidney Int 67, 829
266		c.8948C>T	p.Ser2983Leu	ARPKD	Furu (2003) J Am Soc Nephrol 14, 2004
267		c.9008C>T	p.Ser3003Phe	ARPKD	Miyazaki (2015) BMC Med Genet 16, 98
268		c.9053C>T	p.Ser3018Phe	ARPKD	Ward (2002) Nat Genet 30, 259
269		c.9059T>C	p.Leu3020Pro	ARPKD	Xu (2014) Gene 551, 33
270		c.9086A>C	p.His3029Pro	ARPKD	Bergmann (2005) Kidney Int 67, 829
271		c.9107T>G	p.Val3036Gly	ARPKD	Furu (2003) J Am Soc Nephrol 14, 2004
272		c.9146A>G	p.His3049Arg	ARPKD	Gunay-Aygun (2010) Mol Genet Metab 99, 160
273		c.9152T>C	p.Ile3051Thr	ARPKD	Bergmann (2005) Kidney Int 67, 829
274		c.9163G>T	p.Gly3055Cys	ARPKD	Melchionda (2016) J Hum Genet 61, 811
275		c.9215C>T	p.Ala3072Val	ARPKD	Sharp (2005) J Med Genet 42, 336
276		c.9239G>A	p.Gly3080Glu	ARPKD	Brinkert (2013) Transpl Int 26, 640
277		c.9241A>G	p.Ile3081Val	ARPKD	Bergmann (2003) J Am Soc Nephrol 14, 76
278		c.9289G>A	p.Ala3097Thr	ARPKD	Bergmann (2005) Kidney Int 67, 829
279		c.9292G>A	p.Gly3098Arg	ARPKD	Yang (2018) Beijing Da Xue Xue Bao Yi Xue Ban 50, 335
280		c.9308G>A	p.Gly3103Asp	ARPKD	Shuster (2019) Prenat Diagn 39, 693
281		c.9311T>G	p.Phe3104Cys	ARPKD	Sharp (2005) J Med Genet 42, 336
282		c.9371A>C	p.His3124Pro	ARPKD	Bergmann (2005) Kidney Int 67, 829
283		c.9370C>T	p.His3124Tyr	ARPKD	Furu (2003) J Am Soc Nephrol 14, 2004
284		c.9415G>T	p.Asp3139Tyr	ARPKD	Onuchic (2002) Am J Hum Genet 70, 1305
285		c.9461A>G	p.Asp3154Gly	ARPKD	Denamur (2010) Kidney Int 77, 350
286		c.9464A>G	p.Tyr3155Cys	ARPKD	Bergmann (2005) Kidney Int 67, 829
287		c.9500T>C	p.Ile3167Thr	ARPKD	Melchionda (2016) J Hum Genet 61, 811
288		c.9499A>T	p.Ile3167Leu	ARPKD	Furu (2003) J Am Soc Nephrol 14, 2004
289		c.9524A>G	p.Asn3175Ser	ARPKD	Furu (2003) J Am Soc Nephrol 14, 2004
290		c.9523A>G	p.Asn3175Asp	ARPKD	Furu (2003) J Am Soc Nephrol 14, 2004
291		c.9530T>C	p.Ile3177Thr	ARPKD	Rossetti (2003) Kidney Int 64, 391
292		c.9532G>T	p.Gly3178Cys	ARPKD	Bergmann (2005) Kidney Int 67, 829
293		c.9619G>A	p.Ala3207Thr	ARPKD	Gunay-Aygun (2010) Mol Genet Metab 99, 160
294		c.9625A>C	p.Ser3209Arg	ARPKD	Bergmann (2005) Kidney Int 67, 829
295		c.9629C>G	p.Ser3210Cys	ARPKD	Kang (2016) Exp Mol Med 48, e251
296		c.9638A>C	p.Asp3213Ala	ARPKD	Melchionda (2016) J Hum Genet 61, 811
297		c.9670G>C	p.Ala3224Pro	ARPKD	Melchionda (2016) J Hum Genet 61, 811
298		c.9705T>A	p.Asn3235Lys	ARPKD	Alehabib (2017) Nephrology (Carlton) 22, 330
299		c.9719G>A	p.Arg3240Gln	ARPKD	Bergmann (2005) Kidney Int 67, 829
300		c.9719G>T	p.Arg3240Leu	ARPKD	Sharp (2005) J Med Genet 42, 336
301		c.9725G>T	p.Gly3242Val	ARPKD	Sharp (2005) J Med Genet 42, 336
302		c.9788T>C	p.Val3263Ala	ARPKD	Sharp (2005) J Med Genet 42, 336
303		c.9866G>T	p.Ser3289Ile	ARPKD	Sharp (2005) J Med Genet 42, 336
304		c.9878A>T	p.Asp3293Val	ARPKD	Bergmann (2003) J Am Soc Nephrol 14, 76
305		c.9947T>A	p.Met3316Lys	ARPKD	Bullich (2018) Kidney Int 94, 363
306		c.9998G>C	p.Arg3333Thr	ARPKD	Sharp (2005) J Med Genet 42, 336
307		c.10036T>C	p.Cys3346Arg	ARPKD	Rossetti (2003) Kidney Int 64, 391
308		c.10058T>G	p.Leu3353Arg	ARPKD	Fang (2017) Gene 626, 433
309		c.10152C>A	p.Asn3384Lys	ARPKD	Melchionda (2016) J Hum Genet 61, 811
310		c.10180T>C	p.Cys3394Arg	ARPKD	Melchionda (2016) J Hum Genet 61, 811
311		c.10226A>G	p.Asp3409Gly	Caroli disease	Courcet (2015) Am J Med Genet A 167A, 3046
312		c.10226A>T	p.Asp3409Val	ARPKD	Losekoot (2005) Hum Genet 118, 185
313		c.10294T>C	p.Ser3432Pro	ARPKD	Schueler (2016) J Med Genet 53, 208
314		c.10319T>A	p.Val3440Asp	ARPKD	Sharp (2005) J Med Genet 42, 336
315		c.10402A>G	p.Ile3468Val	ARPKD	Rossetti (2003) Kidney Int 64, 391
316		c.10412T>G	p.Val3471Gly	ARPKD	Bergmann (2003) J Am Soc Nephrol 14, 76
317		c.10445G>C	p.Arg3482Pro	ARPKD	Cao (2019) Zhonghua Yi Xue Yi Chuan Xue Za Zhi 36, 765
318		c.10444C>T	p.Arg3482Cys	ARPKD	Bergmann (2003) J Am Soc Nephrol 14, 76
319		c.10456T>C	p.Leu3486Leu	ARPKD	Bitarafan (2018) Iran J Kidney Dis 12, 350
320		c.10505A>T	p.Glu3502Val	ARPKD	Rossetti (2003) Kidney Int 64, 391
321		c.10571C>T	p.Ser3524Phe	ARPKD	Melchionda (2016) J Hum Genet 61, 811
322		c.10585G>C	p.Glu3529Gln	ARPKD	Rossetti (2003) Kidney Int 64, 391
323		c.10621A>T	p.Asn3541Tyr	ARPKD	Szabó (2018) Pediatr Nephrol 33, 1713
324		c.10628T>C	p.Leu3543Ser	ARPKD	Bergmann (2005) Kidney Int 67, 829
325		c.10628T>G	p.Leu3543Trp	ARPKD	Edrees (2016) Gene 591, 214
326		c.10658T>C	p.Ile3553Thr	ARPKD	Ward (2002) Nat Genet 30, 259
327		c.10664T>A	p.Ile3555Lys	ARPKD	Losekoot (2005) Hum Genet 118, 185
328		c.10666C>T	p.Arg3556Cys	ARPKD	Sharp (2005) J Med Genet 42, 336
329		c.10805C>T	p.Pro3602Leu	ARPKD	Sharp (2005) J Med Genet 42, 336
330		c.10865G>A	p.Cys3622Tyr	ARPKD	Rossetti (2003) Kidney Int 64, 391
331		c.10909C>T	p.Arg3637Cys	ARPKD	Adeva (2006) Medicine (Baltimore) 85, 1
332		c.10925T>C	p.Met3642Thr	ARPKD	Bergmann (2005) Kidney Int 67, 829
333		c.10926G>A	p.Met3642Ile	ARPKD	Sharp (2005) J Med Genet 42, 336
334		c.10997T>G	p.Ile3666Ser	ARPKD	Liang (2019) Clin Chim Acta 501, 207
335		c.11117T>G	p.Leu3706Arg	ARPKD	Melchionda (2016) J Hum Genet 61, 811
336		c.11210A>G	p.Tyr3737Cys	ARPKD	Chen (2019) J Pediatr 205, 153
337		c.11218C>T	p.Pro3740Ser	ARPKD	Bergmann (2005) Kidney Int 67, 829
338		c.11246C>T	p.Pro3749Leu	ARPKD	Fang (2017) Gene 626, 433
339		c.11284C>A	p.Pro3762Thr	ARPKD	Losekoot (2005) Hum Genet 118, 185
340		c.11347C>T	p.Pro3783Ser	ARPKD	Furu (2003) J Am Soc Nephrol 14, 2004
341		c.11452G>T	p.Val3818Phe	ARPKD	Mann (2019) J Am Soc Nephrol 30, 201
342		c.11611T>C	p.Trp3871Arg	ARPKD	Sharp (2005) J Med Genet 42, 336
343		c.11737C>T	p.Arg3913Cys	ARPKD	Sharp (2005) J Med Genet 42, 336
344		c.11869C>T	p.Arg3957Cys	ARPKD	Gunay-Aygun (2010) Mol Genet Metab 99, 160
345		c.12200C>T	p.Pro4067Leu	ARPKD	Adeva (2006) Medicine (Baltimore) 85, 1
346	Nonsense	c.169C>T	p.Gln57Term	ARPKD	Melchionda (2016) J Hum Genet 61, 811
347		c.370C>T	p.Arg124Term	ARPKD	Sharp (2005) J Med Genet 42, 336
348		c.474G>A	p.Trp158Term	ARPKD	Bergmann (2004) Hum Mutat 23, 487
349		c.547C>T	p.Gln183Term	ARPKD	Szabó (2018) Pediatr Nephrol 33, 1713
350		c.732G>A	p.Trp244Term	ARPKD	Liang (2019) Clin Chim Acta 501, 207
351		c.982C>T	p.Arg328Term	ARPKD	Bergmann (2003) J Am Soc Nephrol 14, 76
352		c.1057C>T	p.Gln353Term	ARPKD	Denamur (2010) Kidney Int 77, 350
353		c.1095G>A	p.Trp365Term	ARPKD	Denamur (2010) Kidney Int 77, 350
354		c.1212G>A	p.Trp404Term	ARPKD	Sharp (2005) J Med Genet 42, 336
355		c.1458C>A	p.Tyr486Term	ARPKD	Gunay-Aygun (2010) Mol Genet Metab 99, 160
356		c.1480C>T	p.Arg494Term	ARPKD	Bergmann (2004) Hum Mutat 23, 487
357		c.1486C>T	p.Arg496Term	ARPKD	Bergmann (2003) J Am Soc Nephrol 14, 76
358		c.1690C>T	p.Arg564Term	ARPKD	Denamur (2010) Kidney Int 77, 350
359		c.1774C>T	p.Arg592Term	ARPKD	Sharp (2005) J Med Genet 42, 336
360		c.1830T>A	p.Tyr610Term	ARPKD	Denamur (2010) Kidney Int 77, 350
361		c.1937G>A	p.Trp646Term	ARPKD	Bergmann (2004) Hum Mutat 23, 487
362		c.2341C>T	p.Arg781Term	ARPKD	Sharp (2005) J Med Genet 42, 336
363		c.2383C>T	p.Gln795Term	ARPKD	Melchionda (2016) J Hum Genet 61, 811
364		c.2532C>A	p.Tyr844Term	ARPKD	Denamur (2010) Kidney Int 77, 350
365		c.2543G>A	p.Trp848Term	ARPKD	Melchionda (2016) J Hum Genet 61, 811
366		c.2713C>T	p.Gln905Term	ARPKD	Obeidova (2015) BMC Med Genet 16, 116
367		c.2725C>T	p.Arg909Term	ARPKD	Liang (2019) Clin Chim Acta 501, 207
368		c.2810G>A	p.Trp937Term	ARPKD	Furu (2003) J Am Soc Nephrol 14, 2004
369		c.2811G>A	p.Trp937Term	ARPKD	Bullich (2018) Kidney Int 94, 363
370		c.3118C>T	p.Arg1040Term	Von Meyenburg complexes	Lin (2018) World J Clin Cases 6, 296
371		c.3463C>T	p.Gln1155Term	ARPKD	Melchionda (2016) J Hum Genet 61, 811
372		c.3615T>A	p.Cys1205Term	ARPKD	Meng (2017) JAMA Pediatr 171, 173438
373		c.3730G>T	p.Glu1244Term	ARPKD	Krall (2014) Pediatr Nephrol 29, 223
374		c.3848C>A	p.Ser1283Term	ARPKD	Sharp (2005) J Med Genet 42, 336
375		c.4330C>T	p.Gln1444Term	ARPKD	Losekoot (2005) Hum Genet 118, 185
376		c.4417C>T	p.Gln1473Term	ARPKD	Melchionda (2016) J Hum Genet 61, 811
377		c.4720C>T	p.Gln1574Term	ARPKD	Liang (2019) Clin Chim Acta 501, 207
378		c.5088_5089del	p.Gly1697Term	ARPKD	Szabó (2018) Pediatr Nephrol 33, 1713
379		c.5323C>T	p.Arg1775Term	ARPKD	Bergmann (2005) Kidney Int 67, 829
380		c.5428G>T	p.Glu1810Term	ARPKD	Wu (2019) Zhonghua Yi Xue Yi Chuan Xue Za Zhi 36, 1153
381		c.5448T>A	p.Tyr1816Term	ARPKD	Krall (2014) Pediatr Nephrol 29, 223
382		c.5485C>T	p.Gln1829Term	ARPKD	Denamur (2010) Kidney Int 77, 350
383		c.6209G>A	p.Trp2070Term	ARPKD	Bergmann (2004) Hum Mutat 23, 487
384		c.6469C>T	p.Gln2157Term	ARPKD	Bitarafan (2018) Iran J Kidney Dis 12, 350
385		c.6472G>T	p.Glu2158Term	ARPKD	Melchionda (2016) J Hum Genet 61, 811
386		c.6816C>A	p.Cys2272Term	ARPKD	Krall (2014) Pediatr Nephrol 29, 223
387		c.6840G>A	p.Trp2280Term	ARPKD	Hou (2018) Int J Clin Exp Pathol 11, 2869
388		c.6910C>T	p.Gln2304Term	ARPKD	Melchionda (2016) J Hum Genet 61, 811
389		c.7029C>A	p.Tyr2343Term	ARPKD	Bell (2011) Sci Transl Med 3, 65ra4
390		c.7127C>A	p.Tyr2376Term	ARPKD	Melchionda (2016) J Hum Genet 61, 811
391		c.7177C>T	p.Gln2393Term	ARPKD	Denamur (2010) Kidney Int 77, 350
392		c.7477C>T	p.Gln2493Term	ARPKD	Furu (2003) J Am Soc Nephrol 14, 2004
393		c.7916C>A	p.Ser2639Term	ARPKD	Denamur (2010) Kidney Int 77, 350
394		c.7973T>A	p.Leu2658Term	ARPKD	Liu (2014) World J Pediatr 10, 271
395		c.8011C>T	p.Arg2671Term	ARPKD	Ward (2002) Nat Genet 30, 259
396		c.8122C>T	p.Gln2708Term	ARPKD	Melchionda (2016) J Hum Genet 61, 811
397		c.8409C>A	p.Cys2803Term	ARPKD	Schueler (2016) J Med Genet 53, 208
398		c.8470C>T	p.Gln2824Term	ARPKD	Melchionda (2016) J Hum Genet 61, 811
399		c.8824C>T	p.Arg2942Term	ARPKD	Denamur (2010) Kidney Int 77, 350
400		c.8863C>T	p.Arg2955Term	ARPKD	Liang (2019) Clin Chim Acta 501, 207
401		c.8935C>T	p.Arg2979Term	ARPKD	Denamur (2010) Kidney Int 77, 350
402		c.9208C>T	p.Gln3070Term	Polycystic liver disease	Besse (2017) J Clin Invest 127, 1772
403		c.9218G>A	p.Trp3073Term	ARPKD	Bitarafan (2018) Iran J Kidney Dis 12, 350
404		c.9319C>T	p.Arg3107Term	ARPKD	Bergmann (2003) J Am Soc Nephrol 14, 76
405		c.9683C>A	p.Ser3228Term	ARPKD	Losekoot (2005) Hum Genet 118, 185
406		c.9718C>T	p.Arg3240Term	ARPKD	Bergmann (2003) J Am Soc Nephrol 14, 76
407		c.9763G>A	p.Trp3255Term	ARPKD	Losekoot (2005) Hum Genet 118, 185
408		c.9861C>A	p.Cys3287Term	ARPKD	Bergmann (2005) Kidney Int 67, 829
409		c.10031T>G	p.Leu3344Term	ARPKD	Losekoot (2005) Hum Genet 118, 185
410		c.10174C>T	p.Gln3392Term	ARPKD	Ward (2002) Nat Genet 30, 259
411		c.10219C>T	p.Gln3407Term	ARPKD	Bergmann (2004) Hum Mutat 23, 487
412		c.10709C>G	p.Ser3570Term	ARPKD	Bergmann (2005) Kidney Int 67, 829
413		c.10728G>A	p.Trp3576Term	ARPKD	Furu (2003) J Am Soc Nephrol 14, 2004
414		c.10765C>T	p.Gln3589Term	ARPKD	Furu (2003) J Am Soc Nephrol 14, 2004
415		c.11074C>T	p.Arg3692Term	ARPKD	Furu (2003) J Am Soc Nephrol 14, 2004
416		c.11138T>A	p.Leu3713Term	ARPKD	Melchionda (2016) J Hum Genet 61, 811
417		c.11314C>T	p.Arg3772Term	ARPKD	Bergmann (2004) Hum Mutat 23, 487
418		c.11524C>T	p.Arg3842Term	ARPKD	Sharp (2005) J Med Genet 42, 336
419		c.11612G>A	p.Trp3871Term	ARPKD	Ward (2002) Nat Genet 30, 259
420		c.12027C>G	p.Tyr4009Term	ARPKD	Bergmann (2004) Hum Mutat 23, 453
421		c.12142C>T	p.Gln4048Term	Polycystic liver disease	Besse (2017) J Clin Invest 127, 1772
422		c.3306delT	p.Tyr1102Term	ARPKD	Onuchic (2002) Am J Hum Genet 70, 1305
423		c.5646delT	p.Cys1882Term	ARPKD	Denamur (2010) Kidney Int 77, 350
424		c.9850delG	p.Val3284Term	ARPKD	Krall (2014) Pediatr Nephrol 29, 223
425		c.10364delC	p.Ser3455Term	ARPKD	Rossetti (2003) Kidney Int 64, 391
426		c.1068insT	p.Asn357Term	ARPKD	Bergmann (2003) J Am Soc Nephrol 14, 76
427		c.2130insTA	p.Asn711Term	ARPKD	Frank (2014) Clin J Am Soc Nephrol 9, 1729
428		c.4590insT	p.Asn1532Term	ARPKD	Bergmann (2004) Hum Mutat 23, 487
429		c.5334insT	p.Asn1779Term	ARPKD	Bullich (2018) Kidney Int 94, 363
430	Splicing	c.51A>G		ARPKD	Ebner (2017) Pediatr Nephrol 32, 1269
431		c.53-3C>A		ARPKD	Bergmann (2006) J Hum Genet 51, 788
432		c.390+1G>T		ARPKD	Furu (2003) J Am Soc Nephrol 14, 2004
433		c.391-5A>G		ARPKD	Sharp (2005) J Med Genet 42, 336
434		c.528-2A>G		ARPKD	Losekoot (2005) Hum Genet 118, 185
435		c.602+5G>T		ARPKD	Brinkert (2013) Transpl Int 26, 640
436		c.602+5G>A		ARPKD	Fang (2017) Gene 626, 433
437		c.707+1G>A		ARPKD	Melchionda (2016) J Hum Genet 61, 811
438		c.880+1G>C		Polycystic liver disease	Besse (2017) J Clin Invest 127, 1772
439		c.881-1G>A		ARPKD	Sharp (2005) J Med Genet 42, 336
440		c.976+2T>A		ARPKD	Sharp (2005) J Med Genet 42, 336
441		c.977-1G>A		ARPKD	Bergmann (2003) J Am Soc Nephrol 14, 76
442		c.1233+1G>A		ARPKD	Losekoot (2005) Hum Genet 118, 185
443		c.1512+1G>A		ARPKD	Bergmann (2003) J Am Soc Nephrol 14, 76
444		c.1603-1del		ARPKD	Melchionda (2016) J Hum Genet 61, 811
445		c.2140+1G>A		ARPKD	Melchionda (2016) J Hum Genet 61, 811
446		c.2141-1G>T		ARPKD	Denamur (2010) Kidney Int 77, 350
447		c.2280-1G>A		ARPKD	Krall (2014) Pediatr Nephrol 29, 223
448		c.2407+4A>G		ARPKD	Melchionda (2016) J Hum Genet 61, 811
449		c.3228+1G>T		ARPKD	Bergmann (2005) Kidney Int 67, 829
450		c.3229-2A>C		ARPKD	Rossetti (2003) Kidney Int 64, 391
451		c.3365-3C>T		ARPKD	Melchionda (2016) J Hum Genet 61, 811
452		c.5237-1G>A		ARPKD	Sharp (2005) J Med Genet 42, 336
453		c.5381-9T>G		ARPKD	Rossetti (2003) Kidney Int 64, 391
454		c.5381-2A>C		ARPKD	Sharp (2005) J Med Genet 42, 336
455		c.5600+2T>G		ARPKD	Hu (2018) Genet Med 20, 1045
456		c.5751+1G>A		ARPKD	Daum (2018) Ultrasound Obstet Gynecol 53, 80
457		c.5751+3A>G		ARPKD	Sharp (2005) J Med Genet 42, 336
458		c.5909-2del		ARPKD	Thakur (2014) Case Rep Genet 2014, 517952
459		c.6121+3insT		ARPKD	Sharp (2005) J Med Genet 42, 336
460		c.6333-2A>G		ARPKD	Bergmann (2005) Kidney Int 67, 829
461		c.6490+2T>G		ARPKD	Furu (2003) J Am Soc Nephrol 14, 2004
462		c.6490+2T>C		ARPKD	Sharp (2005) J Med Genet 42, 336
463		c.6996+4A>T		ARPKD	Rossetti (2003) Kidney Int 64, 391
464		c.7350+653A>G		ARPKD	Michel-Calemard (2009) Clin Genet 75, 203
465		c.7351-2A>T		ARPKD	Losekoot (2005) Hum Genet 118, 185
466		c.7734-2A>G		ARPKD	Denamur (2010) Kidney Int 77, 350
467		c.7912-2A>G		ARPKD	Melchionda (2016) J Hum Genet 61, 811
468		c.7912-1G>C		ARPKD	Sharp (2005) J Med Genet 42, 336
469		c.8302+2T>C		ARPKD	Losekoot (2005) Hum Genet 118, 185
470		c.8302+3G>C		ARPKD	Sharp (2005) J Med Genet 42, 336
471		c.8554+1G>A		ARPKD	Melchionda (2016) J Hum Genet 61, 811
472		c.8642+1G>A		ARPKD	Sgro (2004) Ultrasound Obstet Gynecol 23, 73
473		c.8642+1G>T		ARPKD	Brinkert (2013) Transpl Int 26, 640
474		c.8798-459C>A		ARPKD	Chen (2019) J Hum Genet 64, 207
475		c.11398+1G>A		ARPKD	Schueler (2016) J Med Genet 53, 208
476		c.11506+1G>A		ARPKD	Bergmann (2004) Hum Mutat 23, 487
477	Frameshift	c.5_8del	p.Ala3fs	ARPKD	Szabó (2018) Pediatr Nephrol 33, 1713
478		c.5_13del	p.Thr2fs	ARPKD	Denamur (2010) Kidney Int 77, 350
479		c.4_11del	p.Thr2fs	ARPKD	Losekoot (2005) Hum Genet 118, 185
480		c.124delT	p.Phe42fs	ARPKD	Bergmann (2003) J Am Soc Nephrol 14, 76
481		c.353delG	p.Ser118fs	ARPKD	Bergmann (2004) Hum Mutat 23, 487
482		c.383delC	p.Thr128fs	ARPKD	Rossetti (2003) Kidney Int 64, 391
483		c.500delT	p.Phe167fs	ARPKD	Bergmann (2003) J Am Soc Nephrol 14, 76
484		c.711_714del	p.Met238fs	ARPKD	Onuchic (2002) Am J Hum Genet 70, 1305
485		c.787_788del	p.Ser263fs	ARPKD	Schueler (2016) J Med Genet 53, 208
486		c.1197delC	p.Leu400fs	ARPKD	Melchionda (2016) J Hum Genet 61, 811
487		c.1305delG	p.Thr436fs	ARPKD	Bullich (2018) Kidney Int 94, 363
488		c.1388delC	p.Pro463fs	ARPKD	Melchionda (2016) J Hum Genet 61, 811
489		c.1435_1436del	p.Asn479fs	ARPKD	Bergmann (2003) J Am Soc Nephrol 14, 76
490		c.1529delG	p.Gly510fs	ARPKD	Rossetti (2003) Kidney Int 64, 391
491		c.1624_1627del	p.Leu543fs	ARPKD	Ward (2002) Nat Genet 30, 259
492		c.1854delA	p.Gly619fs	ARPKD	Sharp (2005) J Med Genet 42, 336
493		c.2309delG	p.Gly770fs	ARPKD	Obeidova (2015) BMC Med Genet 16, 116
494		c.2339_2340del	p.Arg780fs	ARPKD	Melchionda (2016) J Hum Genet 61, 811
495		c.2520_2526del	p.Tyr841fs	ARPKD	Sharp (2005) J Med Genet 42, 336
496		c.2812_2813del	p.Tyr938fs	ARPKD	Losekoot (2005) Hum Genet 118, 185
497		c.3007_3097+12del	p.Gly1003fs	ARPKD	Bergmann (2005) J Med Genet 42, e63
498		c.3766delC	p.Gln1256fs	ARPKD	Gunay-Aygun (2010) Mol Genet Metab 99, 160
499		c.3958_3959del	p.Gly1320fs	ARPKD	Bergmann (2003) J Am Soc Nephrol 14, 76
500		c.4121delG	p.Gly1374fs	ARPKD	Punj (2018) Am J Hum Genet 102, 1078
501		c.4256_4257del	p.Arg1419fs	ARPKD	Bergmann (2004) Hum Mutat 23, 487
502		c.4280delG	p.Gly1427fs	Von Meyenburg complexes	Lin (2018) World J Clin Cases 6, 296
503		c.4485delC	p.Ser1496fs	ARPKD	Belin (2019) J Med Case Rep 13,
504		c.5277delA	p.Ser1761fs	ARPKD	Melchionda (2016) J Hum Genet 61, 811
505		c.5375delT	p.Leu1792fs	ARPKD	Denamur (2010) Kidney Int 77, 350
506		c.c.5378_5380+1del	p.Asp1793fs	ARPKD	Bergmann (2003) J Am Soc Nephrol 14, 76
507		c.5411delG	p.Arg1804fs	ARPKD	Krall (2014) Pediatr Nephrol 29, 223
508		c.5582delT	p.Phe1861fs	ARPKD	Sharp (2005) J Med Genet 42, 336
509		c.5747_5748del	p.GIn1917fs	ARPKD	Bergmann (2004) Hum Mutat 23, 487
510		c.5761_5765del	p.Ser1921fs	ARPKD	Bergmann (2005) Kidney Int 67, 829
511		c.6029delA	p.Gln2010fs	ARPKD	Bergmann (2005) Kidney Int 67, 829
512		c.6091delG	p.Ala2031fs	ARPKD	Liang (2019) Clin Chim Acta 501, 207
513		c.6296_6297del	p.Val2099fs	ARPKD	Denamur (2010) Kidney Int 77, 350
514		c.6300_6316del	p.Gln2100fs	ARPKD	Bergmann (2004) Hum Mutat 23, 487
515		c.6383delT	p.Lys2128fs	ARPKD	Rossetti (2003) Kidney Int 64, 391
516		c.6483delT	p.Pro2162fs	ARPKD	López (2018) Eur J Obstet Gynecol Reprod Biol , S0301
517		c.6929delG	p.Gly2310fs	ARPKD	Denamur (2010) Kidney Int 77, 350
518		c.7062delA	p.Ala2355fs	ARPKD	Brinkert (2013) Transpl Int 26, 640
519		c.7122delT	p.Phe2374fs	ARPKD	Gunay-Aygun (2010) Mol Genet Metab 99, 160
520		c.7215delG	p.Ile2406fs	ARPKD	Frank (2014) Clin J Am Soc Nephrol 9, 1729
521		c.7544delC	p.Ala2515fs	ARPKD	Gunay-Aygun (2010) Mol Genet Metab 99, 160
522		c.7561_7568del	p.Ala2521fs	ARPKD	Obeidova (2015) BMC Med Genet 16, 116
523		c.7967_7968del	p.Thr2656fs	ARPKD	Friend (2019) Mol Genet Genomic Med 7, e00725
524		c.8114delG	p.Gly2705fs	ARPKD	Sharp (2005) J Med Genet 42, 336
525		c.8579_8583del	p.Tyr2860fs	ARPKD	Losekoot (2005) Hum Genet 118, 185
526		c.8901delG	p.Arg2968fs	ARPKD	Denamur (2010) Kidney Int 77, 350
527		c.8906_8909del	p.Phe2970fs	ARPKD	Gunay-Aygun (2010) Mol Genet Metab 99, 160
528		c.9104delG	p.Gly3035fs	ARPKD	Gunay-Aygun (2010) Mol Genet Metab 99, 160
529		c.9338delC	p.Ser3113fs	ARPKD	Nicolaou (2016) Kidney Int 89, 476
530		c.9348delG	p.Leu3117fs	ARPKD	Losekoot (2005) Hum Genet 118, 185
531		c.9347delT	p.Leu3117fs	ARPKD	Bergmann (2003) J Am Soc Nephrol 14, 76
532		c.9455delA	p.Asn3152fs	ARPKD	Cao (2019) Zhonghua Yi Xue Yi Chuan Xue Za Zhi 36, 765
533		c.9689delA	p.Asp3230fs	ARPKD	Rossetti (2003) Kidney Int 64, 391
534		c.9707delC	p.Pro3236fs	ARPKD	Denamur (2010) Kidney Int 77, 350
535		c.9802delT	p.Ser3268fs	ARPKD	Tavira (2015) Gene 561, 165
536		c.10036_10045del	p.Cys3346fs	ARPKD	Belin (2019) J Med Case Rep 13,
537		c.10076delG	p.Arg3360fs	ARPKD	Onuchic (2002) Am J Hum Genet 70, 1305
538		c.10136delC	p.Thr3379fs	ARPKD	Gunay-Aygun (2010) Mol Genet Metab 99, 160
539		c.10240delA	p.Ile3414fs	ARPKD	Bergmann (2003) J Am Soc Nephrol 14, 76
540		c.10481_10503del	p.Lys3494fs	ARPKD	Bergmann (2003) J Am Soc Nephrol 14, 76
541		c.10628_10635del	p.Leu3543fs	ARPKD	Gunay-Aygun (2010) Mol Genet Metab 99, 160
542		c.10637delT	p.Val3546fs	ARPKD	Ward (2002) Nat Genet 30, 259
543		c.10659delT	p.Ile3553fs	ARPKD	Melchionda (2016) J Hum Genet 61, 811
544		c.10855delA	p.Lys3619fs	ARPKD	Rossetti (2003) Kidney Int 64, 391
545		c.10955delC	p.Pro3652fs	ARPKD	Gunay-Aygun (2010) Mol Genet Metab 99, 160
546		c.10972_10973del	p.Ile3658fs	ARPKD	Bergmann (2003) J Am Soc Nephrol 14, 76
547		c.12036delA	p.Gly4013fs	ARPKD	Szabó (2018) Pediatr Nephrol 33, 1713
548		c.12186delT	p.His4064fs	ARPKD	Denamur (2010) Kidney Int 77, 350
549		c.820insA	p.Arg274fs	Polycystic liver disease	Besse (2017) J Clin Invest 127, 1772
550		c.824insA	p.Asn276fs	ARPKD	Melchionda (2016) J Hum Genet 61, 811
551		c.1115insT	p.Arg373fs	ARPKD	Shuster (2019) Prenat Diagn 39, 693
552		c.1625insAGTT	p.Ala544fs	ARPKD	Onuchic (2002) Am J Hum Genet 70, 1305
553		c.2180insA	p.Asn727fs	ARPKD	Sharp (2005) J Med Genet 42, 336
554		c.3528insC	p.Ser1177fs	ARPKD	Sharp (2005) J Med Genet 42, 336
555		c.3762insG	p.Pro1255fs	ARPKD	Furu (2003) J Am Soc Nephrol 14, 2004
556		c.4105insC	p.Arg1369fs	ARPKD	Krall (2014) Pediatr Nephrol 29, 223
557		c.5850insTTCAT	p.Gly1951fs	ARPKD	Novel
558		c.5896insC	p.Leu1966fs	ARPKD	Bergmann (2004) Hum Mutat 23, 487
559		c.5895insA	p.Leu1966fs	ARPKD	Ward (2002) Nat Genet 30, 259
560		c.6368insAGAGCACCATGTTTTAA	p.Ile2127fs	ARPKD	Denamur (2010) Kidney Int 77, 350
561		c.6660insGCTCACTC	p.Thr2221fs	ARPKD	Sharp (2005) J Med Genet 42, 336
562		c.6991insA	p.Ile2331fs	ARPKD	Bergmann (2005) Kidney Int 67, 829
563		c.7353insA	p.Ser2452fs	ARPKD	Bergmann (2004) Hum Mutat 23, 487
564		c.7679insT	p.His2561fs	ARPKD	Liang (2019) Clin Chim Acta 501, 207
565		c.8829insC	p.Ile2944fs	ARPKD	Onuchic (2002) Am J Hum Genet 70, 1305
566		c.10449insT	p.Leu3485fs	ARPKD	Bergmann (2004) Hum Mutat 23, 487
567		c.10638insC	p.Leu3547fs	ARPKD	Furu (2003) J Am Soc Nephrol 14, 2004
568		c.11339insC	p.Ser3781fs	ARPKD	Denamur (2010) Kidney Int 77, 350
569		c.11408insA	p.Ala3804fs	ARPKD	Losekoot (2005) Hum Genet 118, 185
570		c.11537insT	p.Ala3847fs	ARPKD	Losekoot (2005) Hum Genet 118, 185
571	In frame deletion	c.831_836del	p.278_279del	ARPKD	Ling (2015) Clin Nephrol 83, 297
572		c.1159_1161del	p.Asn387del	ARPKD	Furu (2003) J Am Soc Nephrol 14, 2004
573		c.2507_2515del	p.836_838del	ARPKD	Hou (2018) Int J Clin Exp Pathol 11, 2869
574		c.4536_4553del	p.1513_1518del	ARPKD	Losekoot (2005) Hum Genet 118, 185
575		c.5979_5981del	p.Gly1994del	ARPKD	Cao (2019) Zhonghua Yi Xue Yi Chuan Xue Za Zhi 36, 765
576		c.6034_6039del	p.2012_2013del	ARPKD	Melchionda (2016) J Hum Genet 61, 811
577		c.8650_8652del	p.Val2884del	ARPKD	Bergmann (2005) Kidney Int 67, 829
578		c.9048_9050del	p.Ser3017del	ARPKD	Gunay-Aygun (2010) Mol Genet Metab 99, 160
579		c.11151_11153del	p.Ser3718del	ARPKD	Melchionda (2016) J Hum Genet 61, 811
580		c.3486_3527del	p.1163_1176del	ARPKD	Denamur (2010) Kidney Int 77, 350
581		c.1766_1786del	c.589_595del	ARPKD	Chen (2019) J Pediatr 205, 153
582	In frame insertion	c.1492insGAGCCC	p.497_498insGluPro	ARPKD	Denamur (2010) Kidney Int 77, 350
583	Gross deletion	del Ex58-60		ARPKD	Bergmann (2005) J Med Genet 42, e63
584		del Ex1-37		ARPKD	Zvereff (2010) Genet Test Mol Biomarkers 14, 505
585		del Ex20-21		ARPKD	Zvereff (2010) Genet Test Mol Biomarkers 14, 505
586		del Ex61-67		ARPKD	Zvereff (2010) Genet Test Mol Biomarkers 14, 505
587		del Ex57-58		ARPKD	Bergmann (2005) J Med Genet 42, e63
588		del Ex1-55		ARPKD	Szabó (2018) Pediatr Nephrol 33, 1713
589		del Ex38-39		ARPKD	Melchionda (2016) J Hum Genet 61, 811
590		del Ex38-41		ARPKD	Melchionda (2016) J Hum Genet 61, 811
591		del Ex57		ARPKD	López (2018) Eur J Obstet Gynecol Reprod Biol , S0301
592		del Ex62		ARPKD	Obeidova (2015) BMC Med Genet 16, 116
593	Gross insertion	dup Ex33-35		ARPKD	Szabó (2018) Pediatr Nephrol 33, 1713
594		dup Ex45-46		ARPKD	Miyazaki (2015) BMC Med Genet 16, 98
595	Indels	c.1106_1113delinsTGTC	p.Gly369fs	ARPKD	Bergmann (2003) J Am Soc Nephrol 14, 76
596		c.3334_3336delinsGATTTCTG	p.Thr1112fs	ARPKD	Denamur (2010) Kidney Int 77, 350
597		c.3761_3762delinsG	p.Ala1254fs	ARPKD	Onuchic (2002) Am J Hum Genet 70, 1305
598		c.4415_4418delinsTATTCCCCTCT	p.Cys1472fs	ARPKD	Sharp (2005) J Med Genet 42, 336
599		c.6655_6656delinsCT	p.Ser2219Leu	ARPKD	Gunay-Aygun (2010) Mol Genet Metab 99, 160
600		c.8246_8247delinsCC	p.Trp2749Ser	ARPKD	Gunay-Aygun (2010) Mol Genet Metab 99, 160
601		c.9183_9186delinsATTAGTGACATCAG	p.Asn3062fs	ARPKD	Denamur (2010) Kidney Int 77, 350
602		c.9184_9186delinsTTAGTGACATCAG	p.Asn3062fs	ARPKD	Bergmann (2004) Hum Mutat 23, 487
603		c.9523_9524delinsG	p.Asn3175fs	ARPKD	Melchionda (2016) J Hum Genet 61, 811
604	Complex	c.5608T>G; c.12143A>G	p.Lys1870Val; p.GIn4048Arg	ARPKD	Yoshida (2015) CEN Case Rep 4, 238
605		c.8870T>C; c.8581A>G	p.Ile2957Thr; p.Ser2861Gly	Caroli disease	Courcet (2015) Am J Med Genet A 167A, 3046
ARPKD, Autosomal recessive polycystic kidney disease.
